# Supplementary material for: PeriTox-M, a Cell-Based Assay for Peripheral Neurotoxicity with Improved Sensitivity to Mitochondrial Inhibitors
Source: Cells. 2025 Dec 4;14(23):1929. doi: 10.3390/cells14231929 (PMC12691014; doi:10.3390/cells14231929)
Supplement: Supplementary file 1 [file cells-14-01929-s001.zip]

Archive with 1 entries (1 files):
- cells-3990572-supplementary.pdf
